# Supplementary material for: Predicting type 2 diabetes risk before and after solid organ transplantation using polygenic scores in a Danish cohort
Source: Front Mol Biosci. 2023 Dec 7;10:1282412. doi: 10.3389/fmolb.2023.1282412 (PMC10733470; doi:10.3389/fmolb.2023.1282412)
Supplement: Supplementary file 1 [file Table2.xlsx]

## Sheet: Sheet1
Table S2 - Odds ratio estimates for the clinical risks using univariate logistic regression at baseline.
Risk Factor	Effect	Point Estimate	95% Wald Confidence Limits		P-value
Transplant Type	Liver vs Kidney	0.37	0.22	0.62	0.0002
	Lung vs Kidney	0.74	0.465	1.18	0.21
	Heart vs Kidney	2.53	1.44	4.43	0.001
Gender	Female vs Male	0.88	0.62	1.25	0.49
BMI	≥25BMI vs <25 BMI	1.36	0.92	1.99	0.11
	Missing vs <25 BMI	0.59	0.37	0.93	0.02
Agea		1.03	1.01	1.04	<0.0001
CCIb		0.931	0.81	1.06	0.31
a - Risk increased with increment of age per year
b - Charlson Comorbidity Index. Risk increased with increment of index
