# Supplementary material for: Predicting type 2 diabetes risk before and after solid organ transplantation using polygenic scores in a Danish cohort
Source: Front Mol Biosci. 2023 Dec 7;10:1282412. doi: 10.3389/fmolb.2023.1282412 (PMC10733470; doi:10.3389/fmolb.2023.1282412)
Supplement: Supplementary file 2 [file Table3.xlsx]

## Sheet: Table S4
Supplementary Table S3 - Sensitivity analysisa including only those with a diagnosis codes for type-2 diabetes at baseline.
	No. of patients	OR	95% CI	P-value	AUC	AUPRC	No. of events
Non-Genetic Risk Factors	561						89
1st quintile		1 (ref)	1 (ref)	1 (ref)	0.65	0.15	10
2nd quintile		2.15	0.95-4.84	0.06			19
3rd quintile		1.19	0.47-2.98	0.7			10
4th quintile		2.98	1.34-6.62	0.007			22
5th quintile		5.16	2.35-11.30	<0.0001			28
PRS	561						89
1st quintile		1 (ref)	1 (ref)	1 (ref)	0.6	0.15	11
2nd quintile		1.65	0.73-3.71	0.22			17
3rd quintile		2.67	1.25-5.70	0.01			26
4th quintile		1.3	0.55-3.05	0.53			13
5th quintile		2.44	1.12-5.33	0.02			22
Non-Genetic Risk Factors + PRS	561						89
1st quintile		1 (ref)	1 (ref)	1 (ref)	0.68	0.15	6
2nd quintile		2.15	0.95-4.84	0.06			16
3rd quintile		1.19	0.47-2.98	0.7			15
4th quintile		2.98	1.34-6.62	0.007			10
5th quintile		5.16	2.35-11.30	<0.0001			42
a - Excluding those with medication or hemoglobin A1c criteria for diabete.
