# Supplementary material for: Predicting type 2 diabetes risk before and after solid organ transplantation using polygenic scores in a Danish cohort
Source: Front Mol Biosci. 2023 Dec 7;10:1282412. doi: 10.3389/fmolb.2023.1282412 (PMC10733470; doi:10.3389/fmolb.2023.1282412)
Supplement: Supplementary file 3 [file Table4.xlsx]

## Sheet: TableS3
Supplementary Table S4 - Sensitivity analysisa to any event of PTDM from 46 days post-transplant.
		IRR	95% CI	P-value
Non-Genetic Risk Factors
1st quintile		1 (ref)	1 (ref)
2nd quintile		0.85	0.45-1.62	0.63
3rd quintile		0.74	0.39-1.40	0.35
4th quintile		1.24	0.68-2.26	0.46
5th quintile		1.68	0.98-2.89	0.05
PRS
1st quintile		1 (ref)	1 (ref)	1 (ref)
2nd quintile		1.26	0.70-2.26	0.43
3rd quintile		0.99	0.54-1.80	0.97
4th quintile		0.81	0.43-1.51	0.51
5th quintile		2	1.07-3.75	0.02
a - Poisson regression.
