# Supplementary material for: Predicting type 2 diabetes risk before and after solid organ transplantation using polygenic scores in a Danish cohort
Source: Front Mol Biosci. 2023 Dec 7;10:1282412. doi: 10.3389/fmolb.2023.1282412 (PMC10733470; doi:10.3389/fmolb.2023.1282412)
Supplement: Supplementary file 4 [file Table1.xlsx]

## Sheet: TableS1
Table S1 - Odds ratio estimates for the clinical risks using multivariable logistic regression at baseline.
Effect	Point Estimate	95% Wald Confidence Limits		P-value
Female vs Male	0.968	0.674	1.392	0.86
Age	1.03	1.015	1.045	<0.0001
Liver vs Kidney	0.409	0.24	0.697	0.001
Lung vs Kidney	0.681	0.39	1.19	0.17
Heart vs Kidney	2.309	1.287	4.143	0.005
≥25BMI vs <25 BMI	1.218	0.813	1.825	0.33
Missing vs <25 BMI	0.667	0.416	1.068	0.09
CCIa	0.958	0.794	1.156	0.65
a - Charlson Comorbidity Index
